# Supplementary material for: Lipoprotein(a) Does Not Predict Thrombotic Events and In-Hospital Outcomes in Patients with COVID-19
Source: J Clin Med. 2023 May 18;12(10):3543. doi: 10.3390/jcm12103543 (PMC10218794; doi:10.3390/jcm12103543)
Supplement: Supplementary file 1 [file jcm-12-03543-s001.zip]

Archive with 1 entries (1 files):
- jcm-2390462-supplementary.pdf
